# Supplementary material for: Candidatus Mycoplasma girerdii replicates, diversifies, and co-occurs with Trichomonas vaginalis in the oral cavity of a premature infant
Source: Sci Rep. 2017 Jun 19;7:3764. doi: 10.1038/s41598-017-03821-7 (PMC5476646; doi:10.1038/s41598-017-03821-7)
Supplement: Supplementary file 2 — Supplementary Tables S1-S7 [file 41598_2017_3821_MOESM2_ESM.zip]

Archive with 1 entries (1 files):
- SREP-17-02682A_supp_tablesS1-S7.xlsx
