# Supplementary material for: Candidatus Mycoplasma girerdii replicates, diversifies, and co-occurs with Trichomonas vaginalis in the oral cavity of a premature infant
Source: Sci Rep. 2017 Jun 19;7:3764. doi: 10.1038/s41598-017-03821-7 (PMC5476646; doi:10.1038/s41598-017-03821-7)
Supplement: Supplementary file 3 — Supplementary Data S1 [file 41598_2017_3821_MOESM3_ESM.zip]

Archive with 3 entries (2 files):
- SREP-17-02682A_supp_dataS1.txt
- __MACOSX/
- __MACOSX/._SREP-17-02682A_supp_dataS1.txt
