# Supplementary material for: Candidatus Mycoplasma girerdii replicates, diversifies, and co-occurs with Trichomonas vaginalis in the oral cavity of a premature infant
Source: Sci Rep. 2017 Jun 19;7:3764. doi: 10.1038/s41598-017-03821-7 (PMC5476646; doi:10.1038/s41598-017-03821-7)
Supplement: Supplementary file 3 — Supplementary Data S1 [file 41598_2017_3821_MOESM3_ESM.zip › SREP-17-02682A_supp_dataS1.txt]

#EMIRGE output SSU rRNA gene sequences
>31|GU395986.1.1476 Prior=0.765378 Length=1476 NormPrior=0.744377 Pseudo
CATGGCTCAGATTGAACGCTGGCGGCAGGCCTAACACATGCAAGTCGAGCGGATGAAGGG
AGCTTGCTCCTGGATTCAGCGGGGCGGACGGGTGAGTAATGCCTAGGAATCTGCCTGGTA
GTGGGGGATAACGTCCGGAAACGGGCGCTAATACCGCATACGTCCTGAGGGAGAAAGTGG
GGGATCTTCGGACCTCACGCTATCAGATGAGCCTAGGTCGGATTAGCTAGTTGGTGGGGT
AAAGGCCTACCAAGGCGACGATCCGTAACTGGTCTGAGAGGATGATCAGTCACACTGGAA
CTGAGACACGGTCCAGACTCCTACGGGAGGCAGCAGTGGGGAATATTGGACAATGGGCGA
AAGCCTGATCCAGCCATGCCGCGTGTGTGAAGAAGGTCTTCGGATTGTAAAGCACTTTAA
GTTGGGAGGAAGGGCAGTAAGTTAATACCTTGCTGTTTTGACGTTACCAACAGAATAAGC
ACCGGCTAACTTCGTGCCAGCAGCCGCGGTAATACGAAGGGTGCAAGCGTTAATCGGAAT
TACTGGGCGTAAAGCGCGCGTAGGTGGTTCAGCAAGTTGGATGTGAAATCCCCGGGCTCA
ACCTGGGAACTGCATCCAAAACTACTGAGCTAGAGTACGGTAGAGGGTGGTGGAATTTCC
TGTGTAGCGGTGAAATGCGTAGATATAGGAAGGAACACCAGTGGCGAAGGCGACCACCTG
GACTGATACTGACACTGAGGTGCGAAAGCGTGGGGAGCAAACAGGATTAGATACCCTGGT
AGTCCACGCCGTAAACGATGTCGACTAGCCGTTGGGATCCTTGAGATCTTAGTGGCGCAG
CTAACGCGATAAGTCGACCGCCTGGGGAGTACGGCCGCAAGGTTAAAACTCAAATGAATT
GACGGGGGCCCGCACAAGCGGTGGAGCATGTGGTTTAATTCGAAGCAACGCGAAGAACCT
TACCTGGCCTTGACATGCTGAGAACTTTCCAGAGATGGATTGGTGCCTTCGGGAACTCAG
ACACAGGTGCTGCATGGCTGTCGTCAGCTCGTGTCGTGAGATGTTGGGTTAAGTCCCGTA
ACGAGCGCAACCCTTGTCCTTAGTTACCAGCACCTCGGGTGGGCACTCTAAGGAGACTGC
CGGTGACAAACCGGAGGAAGGTGGGGATGACGTCAAGTCATCATGGCCCTTACGGCCAGG
CTACACACGTGCTACAATGGTCGGTACAAAGGGTTGCCAAGCCGCGAGGTGGAGCTAATC
CCATAAAACCGATCGTAGTCCGGATCGCAGTCTGCAACTCGACTGCGTGAAGTCGGAATC
GCTAGTAATCGTGAATCAGAATGTCACGGTGAATACGTTCCCGGGCCTTGTACACACCGC
CCGTCACACCATGGGAGTGGGTTGCTCCAGAAGTAGCTAGTCTAACCGCAAGGGGGACGG
TTACCACGGAGTGATTCATGACTGGGGTGAAGTCGT
>1|AAHC01025109.1.1288 Prior=0.159490 Length=1286 NormPrior=0.178031 Trich
GAAAAGTTGACCTCATCAGAGGCACGCCATTCGACTGAGTGACCTATCAGCTTGTACTTA
GGGTCTTTACCTAGGTAGGCTATCACGGGTAACGGGCGGTTACCGTCGGACTGCCGGAGA
AGGCGCCTGAGAGATAGCGACTATATCCACGGGTAGCAGCAGGCGCGAAACTTTCCCACT
CGAGACTTTCGGAGGAGGTAATGACCAGTTCCATTGGTGCCTTTCGGTACTGTGGATAGG
GGTACGGTTTTCCACCGTACCGAAACCTAGCAGAGGGCCAGTCTGGTGCCAGCAGCTGCG
GTAATTCCAGCTCTGCGAGTTTGCTCCCATATTGTTGCAGTTAAAACGCCCGTAGTCTGA
ATTGGCCAGCAATGGTCGTACGTATTTTTACGTTCACTGTGAACAAATCAGGACGCTTAG
AGTATGGCTACATGAATGACTCAGCGCAGTATGAAGTCTTTGTTTTCTTCCGAAAACAAG
CTCAATGAGAGCCATCGGGGGTAGATCTATCTCATGACGAGTGGTGGAATACTTTGACTC
ATGAGAGAGAAGCTGAGGCGAAGGCGTCTACCTAGAGGGTTTCTGTCGATCAAGGGCGAG
AGTAGGAGTATCCAACAGGATTAGAGACCCTGGTAGTTCCTACCTTAAACGATGCCGACA
GGAGTTTGTCATTTGTTAATGGCAGAATCTTTGGAGAAATCATAGTTCTTGGGCTCTGGG
GGAACTACGACCGCAAGGCTGAAACTTGAAGGAATTGACGGAAGGGCACACCAGGGGTGG
AGCCTGTGGCTTAATTTGAATCAACACGGGGAAACTTACCAGGACCAGATGTTTTTTATG
ACTGACAGGCTTCGGGTCTTTCAGGATATTGTTTTTGGTGGTGCATGGCCGTTGGTGGTG
CGTGGGTTGACCTGTCTAGCGTTGATTCAGCTAACGAGCGAGATTATCGCCAATTATTTA
CTTTGCCGAAGTCCTTCGGTTAAAGTTCTAATTGGGACTCCCTGCGATTTTAGCAGGTGG
AAGAGGGTAGCAATAACAGGTCCGTGATGCCCTTTAGATGCTCTGGGCTGCACGCGTGCT
ACAATGTTAGGATCAATAGGACTGCGAGCCTGAGAGGGTGCGCTACTCTTATAATCCCTA
ACGTAGTTGGGATTGACGTTTGTAATCAGCGTCATGAACCAGGAATCCCTTGTAAATGTG
TGTCAACAACGCACGTTGAATACGTCCCTGCCCTTTGTACACACCGCCCGTCGCTCCTAC
CGATTGGATGACTCGGTGAAATCACC
>40|GU304581.1.1477 Prior=0.075132 Length=1390 NormPrior=0.077591 Myco
AGTTTGATCCTGGCTCAGGATTAACGCTAGCGGTATGCCTAATACATGCAAGTCGAGCGG
AGGTAGCAATACCTTAGCGGCGAACGGGTGAGTAATACGTATCTAATCTGCCCTTTAGAA
AGGAACAACAGATCGAAAGATTTGCTAATACCTTATATGATATACATTCGCATGAAAGTA
TATTTAAAGTTGCGTTTGCAACGCTTTAGGATGAGGGTGCGGTTTATCAGATAGTTGGTG
AGGTAATGGCTCACCAAGTCAATGACGAATAGCTATGCTGAGAGGTAGAATAGCCACAAG
GGGACTGAGACACGGCCCCTACTCCTACGGGAGGCAGCAGTAGGGAATTTTTCACAATGG
GCGAAAGCCTGATGGAGCAATACCGCGTGAATGATGAAGGTCTTCGGATTGTAAAATTCT
TTTATTAGGGACGAACGGCACTAAGAGGAAATGCTTAGTGATTGACTGTACCTATTGAAT
AAGTAACGGCAAACTATGTGCCAGCAGCCGCGGTAATACATAGGTTACAAGCGTTATCCG
GATTTACTGGGCGTAAAGCGAGCGCAGGCTGATTAACAAGTCTAGTGTGAAATGCAGTTG
CTTAACAACTGTTTGCATTGGAAACTGTTAGTCTGGAGTGTGATAGGGAGTTCTGGAACT
CCATATGGAGCGGTGGAATGCGTAGATATATGGAAGAACACCTGTGGCGAAAGCGAGAAC
TTAGGTCACAACTGACGCTTAGGCTCGAAAGTGTGGGGAGCAAATAGGATTAGATACCCT
AGTAGTCCACACCGTAAACGATGGTTATTAGTTGTTGGTACNNNNNNNNNNNNNAACGAA
GCTAACGCATTAAATAACCCGCCTGGGTAGTACATTCGCAAGAATGAAACTCAAACGGAA
TTGACGGGGACCCGCACAAGTGGTGGAGCATGTTGTTTAATTCGACAGTACACGAAGAAC
CTTACCAGGGTTTGACATCCTCGGCAAAGCTATAGAAATATAGTGGAGGTTAACCGAGAG
ACAGGTGGTGCATGGTTGTCGTCAGCTCGTGTCGTGAGATGTTGGGTTAAGTCCCGCAAC
GAGCGCAACCCCTATTGTTAGTTACTTTATCTAACGAGACTGCTAACGCAAGTTAGAGGA
AGGTGGGGATGACGTCAAATCATCATGCCCTTTATATCCTGGGCCACAAACGTGCTACAA
TGGTTGGTACAAACTGTTGCCAAACTGTAAAGTGGAGCTAATCAGAAAAAACCAATCTCA
GTTCGGATTGAGGGCTGAAATTCGTCCTCATGAAGTTGGAATCACTAGTAATCGCGAATC
AGACATGTCGCGGTGAATGCGTTCTCGGGTCTTGTACACACCGCCCGTCAAACTATGAGA
GTCGTTAATA
